# Supplementary material for: Methods for Drainage of Distal Malignant Biliary Obstruction after ERCP Failure: A Systematic Review and Network Meta-Analysis
Source: Cancers (Basel). 2022 Jul 5;14(13):3291. doi: 10.3390/cancers14133291 (PMC9266204; doi:10.3390/cancers14133291)
Supplement: Supplementary file 1 [file cancers-14-03291-s001.zip]

Archive with 1 entries (1 files):
- cancers-1760158-supplementary.pdf
